# Supplementary material for: Childhood Diarrhea Prevalence and Uptake of Oral Rehydration Solution and Zinc Treatment in Nigeria
Source: Children (Basel). 2022 Nov 9;9(11):1722. doi: 10.3390/children9111722 (PMC9688883; doi:10.3390/children9111722)
Supplement: Supplementary file 1 [file children-09-01722-s001.zip]

Archive with 1 entries (1 files):
- children-1941276-Supplementary.pdf
